# Supplementary material for: Photo-Triggered Charge Control Induces Dissociation of Complex Coacervates
Source: Polymers (Basel). 2026 Mar 18;18(6):739. doi: 10.3390/polym18060739 (PMC13030142; doi:10.3390/polym18060739)
Supplement: Supplementary file 1 [file polymers-18-00739-s001.zip]

Archive with 1 entries (1 files):
- polymers-4182429-supplementary.pdf
